# Supplementary material for: Sequencing during Times of Change: Evaluating SARS-CoV-2 Clinical Samples during the Transition from the Delta to Omicron Wave
Source: Viruses. 2022 Jun 28;14(7):1408. doi: 10.3390/v14071408 (PMC9320617; doi:10.3390/v14071408)
Supplement: Supplementary file 1 [file viruses-14-01408-s001.zip]

Archive with 1 entries (1 files):
- viruses-1744531-supplementary.pdf
